# Supplementary material for: Effect of Carbon Fiber Paper with Thickness Gradient on Electromagnetic Shielding Performance of X-Band
Source: Materials (Basel). 2024 Jun 6;17(11):2767. doi: 10.3390/ma17112767 (PMC11173914; doi:10.3390/ma17112767)
Supplement: Supplementary file 1 [file materials-17-02767-s001.zip]

Archive with 1 entries (1 files):
- materials-2976521-supplementary.pdf
